# Supplementary material for: Medicago Sativa Stems—A Multi-Output Integrated Biorefinery Approach
Source: Polymers (Basel). 2025 Jun 19;17(12):1709. doi: 10.3390/polym17121709 (PMC12196887; doi:10.3390/polym17121709)
Supplement: Supplementary file 1 [file polymers-17-01709-s001.zip]

Archive with 1 entries (1 files):
- polymers-3699861-supplementary.pdf
